# Supplementary material for: Safety and Perioperative Outcomes of Laparoscopic vs. Open Hepatectomy of Central-Located Liver Lesions: A Multicenter, Propensity Score-Matched, Retrospective Cohort Study
Source: J Clin Med. 2023 Mar 10;12(6):2164. doi: 10.3390/jcm12062164 (PMC10057074; doi:10.3390/jcm12062164)
Supplement: Supplementary file 1 [file jcm-12-02164-s001.zip]

Archive with 1 entries (1 files):
- jcm-2191445-supplementary.pdf
